# Supplementary material for: Characterization of EpCAM-Positive and EpCAM-Negative Tumor Cells in Early-Stage Breast Cancer
Source: Int J Mol Sci. 2024 Oct 16;25(20):11109. doi: 10.3390/ijms252011109 (PMC11508537; doi:10.3390/ijms252011109)
Supplement: Supplementary file 1 [file ijms-25-11109-s001.zip › Supplementary Table S1.xlsx]

## Sheet: EPCAM- CTCs
EPCAM-negative CTCs
FeatureID	FeatureName	Epcam+ Average	Epcam+ Log2 Fold Change	Epcam+ P-Value	Epcam- Average	Epcam- Log2 Fold Change	Epcam- P-Value
ENSG00000163737	PF4	0.1281045751633987	-5.31848583629268	4.683258629006992e-26	5.436437079233558	5.31848583629268	4.683258629006992e-26
ENSG00000101162	TUBB1	0.07320261437908497	-5.4261957793432325	9.082291183718051e-24	3.5139927498705337	5.4261957793432325	9.082291183718051e-24
ENSG00000150681	RGS18	0.10980392156862746	-5.121876306718866	3.7339360154259034e-23	4.11082340756085	5.121876306718866	3.7339360154259034e-23
ENSG00000163736	PPBP	0.411764705882353	-4.384792025946457	1.0105944366719874e-22	8.729155877783532	4.384792025946457	1.0105944366719874e-22
ENSG00000180573	HIST1H2AC	0.13725490196078433	-4.765675528141162	2.1071893940341216e-22	3.9524805800103575	4.765675528141162	2.1071893940341216e-22
ENSG00000168497	CAVIN2	0.1281045751633987	-4.718909529841733	1.126098341811833e-21	3.5870740548938373	4.718909529841733	1.126098341811833e-21
ENSG00000169756	LIMS1	0.09150326797385622	-4.7729286420318395	6.891219775598249e-20	2.730398757120663	4.7729286420318395	6.891219775598249e-20
ENSG00000127920	GNG11	0.1647058823529412	-4.275594892341589	1.275683277860825e-19	3.3414396685655103	4.275594892341589	1.275683277860825e-19
ENSG00000271503	CCL5	0.13725490196078433	-4.125609945608269	9.096570742458294e-17	2.535515277058519	4.125609945608269	9.096570742458294e-17
ENSG00000068796	KIF2A	0.06405228758169935	-4.534865092293106	1.5338353301011295e-16	1.682900051786639	4.534865092293106	1.5338353301011295e-16
ENSG00000154146	NRGN	0.39346405228758174	-3.587919313050472	1.5338353301011295e-16	4.805095805282237	3.587919313050472	1.5338353301011295e-16
ENSG00000169704	GP9	0.06405228758169935	-4.496109048810614	1.235343058833675e-15	1.6382392542723978	4.496109048810614	1.235343058833675e-15
ENSG00000203618	GP1BB	0.4300653594771242	-3.420980333561753	1.4677523876580802e-15	4.669083376488866	3.420980333561753	1.4677523876580802e-15
ENSG00000171611	PTCRA	0.06405228758169935	-4.447076304200799	1.9441212619167773e-15	1.5834282755049198	4.447076304200799	1.9441212619167773e-15
ENSG00000111644	ACRBP	0.1281045751633987	-3.9547613237497186	4.3710901492720366e-15	2.1112377006732266	3.9547613237497186	4.3710901492720366e-15
ENSG00000205542	TMSB4X	1.8117647058823532	-3.2291789420850554	4.3710901492720366e-15	16.95283272915588	3.2291789420850554	4.3710901492720366e-15
ENSG00000187699	C2orf88	0.036601307189542485	-4.695878561186392	5.4838780559147306e-15	1.1753909891248058	4.695878561186392	5.4838780559147306e-15
ENSG00000148908	RGS10	0.14640522875816994	-3.764455195123415	1.3225849874389976e-14	2.097027446918695	3.764455195123415	1.3225849874389976e-14
ENSG00000102804	TSC22D1	0.14640522875816994	-3.828585532543131	1.4359977155001934e-14	2.1924391506991197	3.828585532543131	1.4359977155001934e-14
ENSG00000035403	VCL	0.009150326797385621	-5.792093876445695	4.066104544840288e-14	1.0048679440704298	5.792093876445695	4.066104544840288e-14
ENSG00000122643	NT5C3A	0.07320261437908497	-4.135578114699505	4.4159818977623095e-14	1.4352356292076645	4.135578114699505	4.4159818977623095e-14
ENSG00000108960	MMD	0.04575163398692811	-4.427860747838342	8.331343245184022e-14	1.1713309166235113	4.427860747838342	8.331343245184022e-14
ENSG00000005249	PRKAR2B	0.06405228758169935	-4.076302305383899	9.061753353252483e-14	1.224111859140342	4.076302305383899	9.061753353252483e-14
ENSG00000127314	RAP1B	0.18300653594771243	-3.548867951692081	1.0922307112968256e-13	2.231009839461419	3.548867951692081	1.0922307112968256e-13
ENSG00000088726	TMEM40	0.06405228758169935	-4.289108677891148	1.1575809848981654e-13	1.4189953392024859	4.289108677891148	1.1575809848981654e-13
ENSG00000176783	RUFY1	0.06405228758169935	-4.143959255487161	1.2661646272626166e-13	1.2829829104091146	4.143959255487161	1.2661646272626166e-13
ENSG00000101608	MYL12A	0.2562091503267974	-3.1347346799833513	1.277961547643247e-12	2.3122112894873124	3.1347346799833513	1.277961547643247e-12
ENSG00000167460	TPM4	0.06405228758169935	-3.956838638782327	3.092959506915564e-12	1.1266701191092698	3.956838638782327	3.092959506915564e-12
ENSG00000127824	TUBA4A	0.10980392156862746	-3.582472693786151	1.0781851098311123e-11	1.4129052304505438	3.582472693786151	1.0781851098311123e-11
ENSG00000137076	TLN1	0.10980392156862746	-3.6313132971585502	3.174091616120063e-11	1.4616261004660798	3.6313132971585502	3.174091616120063e-11
ENSG00000156265	MAP3K7CL	0.09150326797385622	-3.616870686746602	3.301396105741832e-11	1.224111859140342	3.616870686746602	3.301396105741832e-11
ENSG00000136156	ITM2B	0.2562091503267974	-2.7497544145606874	2.3262482835607934e-09	1.7701916105644744	2.7497544145606874	2.3262482835607934e-09
ENSG00000104904	OAZ1	0.8509803921568628	-2.302204335502832	1.4420419836371457e-08	4.210295183842569	2.302204335502832	1.4420419836371457e-08
ENSG00000142669	SH3BGRL3	0.4666666666666667	-2.397201111608509	2.3656301906553043e-08	2.486794407042983	2.397201111608509	2.3656301906553043e-08
ENSG00000148834	GSTO1	0.19215686274509805	-2.7093828255361396	5.013704236504615e-08	1.3053133091662352	2.7093828255361396	5.013704236504615e-08
ENSG00000204592	HLA-E	0.20130718954248367	-2.629485172258107	5.291792911038763e-08	1.2911030554117038	2.629485172258107	5.291792911038763e-08
ENSG00000187109	NAP1L1	0.4209150326797386	-2.302899442739063	1.614349727897392e-07	2.1051475919212845	2.302899442739063	1.614349727897392e-07
ENSG00000158710	TAGLN2	0.5215686274509804	-2.101450088271279	5.452856397070677e-07	2.2594303469704817	2.101450088271279	5.452856397070677e-07
ENSG00000166710	B2M	2.3333333333333335	-1.8560977448720457	1.1506627404445134e-06	8.41856033143449	1.8560977448720457	1.1506627404445134e-06
ENSG00000163041	H3F3A	1.4366013071895425	-1.8102412231559544	2.7657046242039082e-06	5.032459865354738	1.8102412231559544	2.7657046242039082e-06
ENSG00000167996	FTH1	2.543790849673203	-1.7805381866165402	3.6686519763315765e-06	8.706825479026412	1.7805381866165402	3.6686519763315765e-06
ENSG00000115758	ODC1	0.23790849673202616	-2.19935402513282	6.569372979896743e-06	1.1246400828586225	2.19935402513282	6.569372979896743e-06
ENSG00000228474	OST4	0.5032679738562091	-1.9715902503417964	1.2272975433625726e-05	1.993495598135681	1.9715902503417964	1.2272975433625726e-05
ENSG00000269028	MTRNR2L12	0.3294117647058824	-2.0651557425670837	2.0639688361980528e-05	1.4047850854479544	2.0651557425670837	2.0639688361980528e-05
ENSG00000167468	GPX4	0.2836601307189543	-1.9147131631096508	4.3258883171619826e-05	1.0941895390989125	1.9147131631096508	4.3258883171619826e-05
ENSG00000198763	MT-ND2	3.870588235294118	-1.4154689036063048	0.0008044112399835874	10.274013464526153	1.4154689036063048	0.0008044112399835874
ENSG00000245532	NEAT1	0.17385620915032682	-2.4903840609769845	0.0009904385879005689	1.0190781978249612	2.4903840609769845	0.0009904385879005689
ENSG00000206503	HLA-A	0.3568627450980392	-1.5074913172471527	0.0018609896863311167	1.031258415328845	1.5074913172471527	0.0018609896863311167
ENSG00000087460	GNAS	0.6130718954248366	-1.320290333139428	0.0024920568201984208	1.5407975142413257	1.320290333139428	0.0024920568201984208
ENSG00000092841	MYL6	0.4575163398692811	-1.3453813141022588	0.0038086740151538298	1.1753909891248058	1.3453813141022588	0.0038086740151538298
ENSG00000132475	H3F3B	0.9516339869281046	-1.3306663685702296	0.007045573352718399	2.3974728120145006	1.3306663685702296	0.007045573352718399
ENSG00000251562	MALAT1	11.584313725490198	-1.702029952753131	0.018088184823270837	37.45213878819265	1.702029952753131	0.018088184823270837
ENSG00000198888	MT-ND1	3.413071895424837	-0.9384615326261034	0.04851184889952803	6.510326255825997	0.9384615326261034	0.04851184889952803
ENSG00000234745	HLA-B	0.6130718954248366	-0.9888394641335592	0.05276934020005259	1.224111859140342	0.9888394641335592	0.05276934020005259
ENSG00000087086	FTL	1.9124183006535949	-0.7291315664543663	0.16715199668116698	3.1607664422578976	0.7291315664543663	0.16715199668116698
ENSG00000140264	SERF2	0.823529411764706	-0.6270191327394128	0.3524192779180689	1.2748627654065252	0.6270191327394128	0.3524192779180689
ENSG00000173812	EIF1	1.1254901960784314	-0.5561265976434403	0.3938887298085156	1.6544795442775764	0.5561265976434403	0.3938887298085156
ENSG00000026025	VIM	0.7228758169934641	-0.8866568779786752	0.4920259873821875	1.341853961677887	0.8866568779786752	0.4920259873821875
ENSG00000184009	ACTG1	0.8052287581699347	-0.5420732251073566	0.5409454185224408	1.1753909891248058	0.5420732251073566	0.5409454185224408
ENSG00000244734	HBB	12.298039215686275	-1.056108315311326	0.5510375246389307	25.40793371310202	1.056108315311326	0.5510375246389307
ENSG00000206172	HBA1	0.6130718954248366	-1.1276452551970322	0.5510375246389307	1.347944070429829	1.1276452551970322	0.5510375246389307
ENSG00000075624	ACTB	2.6169934640522876	-0.4312138541098569	0.5721852978977123	3.5139927498705337	0.4312138541098569	0.5721852978977123
ENSG00000198786	MT-ND5	1.1163398692810458	-0.3912380876067507	0.7123533559089438	1.4636561367167271	0.3912380876067507	0.7123533559089438
ENSG00000188536	HBA2	1.5647058823529414	-0.5550160253465423	1	2.293940963231486	0.5550160253465423	1

## Sheet: EPCAM+ CTCs
EPCAM-positive CTCs
FeatureID	FeatureName	Epcam+ Average	Epcam+ Log2 Fold Change	Epcam+ P-Value	Epcam- Average	Epcam- Log2 Fold Change	Epcam- P-Value
ENSG00000114942	EEF1B2	2.5529411764705885	2.3965676875782034	1.963649457713143e-12	0.48111859140341795	-2.3965676875782034	1.963649457713143e-12
ENSG00000181163	NPM1	2.058823529411765	2.522849777719071	2.0155281970122332e-11	0.3552563438632833	-2.522849777719071	2.0155281970122332e-11
ENSG00000118181	RPS25	2.827450980392157	2.098376836330793	1.9471251360600568e-09	0.6557017089590886	-2.098376836330793	1.9471251360600568e-09
ENSG00000080824	HSP90AA1	1.5372549019607844	2.0007394460022923	2.1569754242230304e-09	0.3816468151216986	-2.0007394460022923	2.1569754242230304e-09
ENSG00000065978	YBX1	1.6379084967320263	1.814751742173911	2.8911345301590278e-09	0.4628482651475919	-1.814751742173911	2.8911345301590278e-09
ENSG00000083845	RPS5	2.781699346405229	2.185949175895548	3.158864616514137e-09	0.6069808389435526	-2.185949175895548	3.158864616514137e-09
ENSG00000188846	RPL14	2.7176470588235295	2.041420951518717	3.423864799535041e-09	0.6557017089590886	-2.041420951518717	3.423864799535041e-09
ENSG00000147604	RPL7	2.1137254901960785	1.9220513461082258	7.935948890838703e-09	0.554199896426722	-1.9220513461082258	7.935948890838703e-09
ENSG00000168028	RPSA	2.5712418300653597	2.111829227459957	2.6989047597826037e-08	0.5907405489383739	-2.111829227459957	2.6989047597826037e-08
ENSG00000137154	RPS6	4.7856209150326805	2.0559740830798368	4.294808077401353e-08	1.1429104091144486	-2.0559740830798368	4.294808077401353e-08
ENSG00000149273	RPS3	4.3464052287581705	2.0541051816420697	4.753772831446273e-08	1.0393785603314345	-2.0541051816420697	4.753772831446273e-08
ENSG00000135486	HNRNPA1	1.1986928104575165	2.2178118665274678	8.867744828422928e-08	0.255784567581564	-2.2178118665274678	8.867744828422928e-08
ENSG00000137818	RPLP1	7.87843137254902	1.8774728804767935	1.0673795350649014e-07	2.1295080269290523	-1.8774728804767935	1.0673795350649014e-07
ENSG00000186468	RPS23	5.444444444444445	1.9697599663912708	1.1137516953631177e-07	1.3804246504401865	-1.9697599663912708	1.1137516953631177e-07
ENSG00000131469	RPL27	1.4000000000000001	1.8364319373680011	1.508734873974299e-07	0.38976696012428796	-1.8364319373680011	1.508734873974299e-07
ENSG00000112306	RPS12	7.036601307189543	2.033140646457048	1.633667808102672e-07	1.7072604867944072	-2.033140646457048	1.633667808102672e-07
ENSG00000171858	RPS21	2.6352941176470592	1.9971781135572342	1.752828218212041e-07	0.6557017089590886	-1.9971781135572342	1.752828218212041e-07
ENSG00000122406	RPL5	3.2209150326797387	1.9674153244605657	2.2659484588768033e-07	0.8181046090108752	-1.9674153244605657	2.2659484588768033e-07
ENSG00000111057	KRT18	2.1137254901960785	1.95399423861098	2.685563806248429e-07	0.542019678922838	-1.95399423861098	2.685563806248429e-07
ENSG00000142676	RPL11	4.071895424836602	1.857093825290327	2.7391590882966225e-07	1.116519937856033	-1.857093825290327	2.7391590882966225e-07
ENSG00000175061	SNHG29	2.0130718954248366	2.110801205235668	3.010780325007375e-07	0.4628482651475919	-2.110801205235668	3.010780325007375e-07
ENSG00000172809	RPL38	1.3908496732026145	1.8572478524127594	3.5620336292115134e-07	0.3816468151216986	-1.8572478524127594	3.5620336292115134e-07
ENSG00000197958	RPL12	3.550326797385621	1.9680672530736119	3.574347816583506e-07	0.9013360952874159	-1.9680672530736119	3.574347816583506e-07
ENSG00000100316	RPL3	4.099346405228759	1.8746419857218004	3.7060850769163633e-07	1.1104298291040913	-1.8746419857218004	3.7060850769163633e-07
ENSG00000148303	RPL7A	4.053594771241831	1.8118600574594037	5.190751798144557e-07	1.146970481615743	-1.8118600574594037	5.190751798144557e-07
ENSG00000008988	RPS20	1.647058823529412	1.7610815130436368	5.774194466865975e-07	0.4831486276540653	-1.7610815130436368	5.774194466865975e-07
ENSG00000182774	RPS17	1.4823529411764707	1.933401760136509	6.750046222683752e-07	0.38570688762299327	-1.933401760136509	6.750046222683752e-07
ENSG00000105193	RPS16	2.1686274509803924	1.7669013503165054	6.885940857760099e-07	0.6333713102019679	-1.7669013503165054	6.885940857760099e-07
ENSG00000125691	RPL23	1.69281045751634	1.8939063229916075	7.191337418815523e-07	0.4526980838943553	-1.8939063229916075	7.191337418815523e-07
ENSG00000143947	RPS27A	4.108496732026144	1.653955530270855	8.907727305999791e-07	1.2971931641636458	-1.653955530270855	8.907727305999791e-07
ENSG00000130255	RPL36	2.031372549019608	1.8440612611379776	8.907727305999791e-07	0.5623200414293112	-1.8440612611379776	8.907727305999791e-07
ENSG00000145592	RPL37	3.7424836601307194	1.9049445944440557	1.0057356913907106e-06	0.9926877265665459	-1.9049445944440557	1.0057356913907106e-06
ENSG00000114391	RPL24	2.5254901960784317	1.792028822726112	1.1176425930090812e-06	0.724722941481098	-1.792028822726112	1.1176425930090812e-06
ENSG00000140988	RPS2	6.267973856209151	1.9082101671722438	1.222691928296776e-06	1.658539616778871	-1.9082101671722438	1.222691928296776e-06
ENSG00000231500	RPS18	6.661437908496732	1.8389874241033757	1.2308640505995119e-06	1.8493630243397203	-1.8389874241033757	1.2308640505995119e-06
ENSG00000229117	RPL41	5.89281045751634	1.632620426693003	1.2493722016030319e-06	1.8879337131020197	-1.632620426693003	1.2493722016030319e-06
ENSG00000204628	RACK1	2.397385620915033	1.770568871567951	1.5869155900253795e-06	0.6983324702226826	-1.770568871567951	1.5869155900253795e-06
ENSG00000171863	RPS7	2.9830065359477125	1.6760454713423187	1.5945671201409364e-06	0.9277265665458312	-1.6760454713423187	1.5945671201409364e-06
ENSG00000115053	NCL	1.1437908496732028	1.881994514748445	1.6972531632668913e-06	0.3085655100983946	-1.881994514748445	1.6972531632668913e-06
ENSG00000161016	RPL8	2.726797385620915	1.771394264024077	1.8243326028407945e-06	0.7937441740031073	-1.771394264024077	1.8243326028407945e-06
ENSG00000115268	RPS15	2.7725490196078435	1.6484787149402862	1.8515319493242497e-06	0.8790056965302953	-1.6484787149402862	1.8515319493242497e-06
ENSG00000116251	RPL22	1.7934640522875818	1.7954695666253908	1.8700625053632974e-06	0.5135991714137753	-1.7954695666253908	1.8700625053632974e-06
ENSG00000144713	RPL32	4.099346405228759	1.8356829566020976	1.8700625053632974e-06	1.1408803728638013	-1.8356829566020976	1.8700625053632974e-06
ENSG00000096384	HSP90AB1	1.3450980392156864	1.6780688420708048	2.119903234070668e-06	0.41818746763335063	-1.6780688420708048	2.119903234070668e-06
ENSG00000161970	RPL26	3.8797385620915037	1.7953893820057176	2.2386420444439525e-06	1.1104298291040913	-1.7953893820057176	2.2386420444439525e-06
ENSG00000122026	RPL21	2.882352941176471	1.6298328270602136	2.243841671914312e-06	0.9256965302951838	-1.6298328270602136	2.243841671914312e-06
ENSG00000145425	RPS3A	5.444444444444445	1.8247648997314139	2.456707484600826e-06	1.5265872604867945	-1.8247648997314139	2.456707484600826e-06
ENSG00000084207	GSTP1	2.177777777777778	2.5472694036378862	2.8459217526725288e-06	0.36946659761781464	-2.5472694036378862	2.8459217526725288e-06
ENSG00000136942	RPL35	1.9764705882352942	1.7437445763707249	2.8809763907188867e-06	0.5866804764370792	-1.7437445763707249	2.8809763907188867e-06
ENSG00000156508	EEF1A1	9.406535947712419	1.7908348449232567	2.906439076975475e-06	2.699948213360953	-1.7908348449232567	2.9064390769754543e-06
ENSG00000164587	RPS14	4.447058823529412	1.7170153359109348	4.279594284536458e-06	1.3438839979285344	-1.7170153359109348	4.279594284536458e-06
ENSG00000182899	RPL35A	2.4980392156862745	1.5254248966758688	4.369574446156497e-06	0.8627654065251166	-1.5254248966758688	4.369574446156497e-06
ENSG00000198034	RPS4X	5.673202614379085	1.8574691246587283	4.8779402074726e-06	1.5550077679958572	-1.8574691246587283	4.8779402074726e-06
ENSG00000063177	RPL18	2.8000000000000003	1.7341993078919142	4.989001429957813e-06	0.8363749352667013	-1.7341993078919142	4.989001429957813e-06
ENSG00000142937	RPS8	5.215686274509804	1.734486868582867	5.4686118148749184e-06	1.5570378042465045	-1.734486868582867	5.4686118148749184e-06
ENSG00000197756	RPL37A	2.8640522875816994	1.7528196093881436	5.4686118148749184e-06	0.8444950802692905	-1.7528196093881436	5.4686118148749184e-06
ENSG00000105372	RPS19	3.815686274509804	1.7479280486820312	5.90653552726333e-06	1.1287001553599172	-1.7479280486820312	5.90653552726333e-06
ENSG00000105640	RPL18A	3.4679738562091504	1.7012909060251866	6.091729982301658e-06	1.0596789228379078	-1.7012909060251866	6.091729982301658e-06
ENSG00000089157	RPLP0	2.9372549019607845	1.845560885600877	7.565224670973238e-06	0.8120145002589332	-1.845560885600877	7.565224670973238e-06
ENSG00000108107	RPL28	3.413071895424837	1.6838573315503087	8.147425496017352e-06	1.0556188503366133	-1.6838573315503087	8.147425496017352e-06
ENSG00000163682	RPL9	2.6352941176470592	1.578804901715134	8.561556175465037e-06	0.8769756602796479	-1.578804901715134	8.561556175465037e-06
ENSG00000167526	RPL13	5.554248366013073	1.6139903385549956	1.0605777975463586e-05	1.8026721905748317	-1.6139903385549956	1.0605777975463586e-05
ENSG00000109475	RPL34	3.4954248366013076	1.7071294033126523	1.5047123893524158e-05	1.0637389953392025	-1.7071294033126523	1.5047123893524158e-05
ENSG00000156482	RPL30	3.065359477124183	1.6266418946375985	1.695190735579495e-05	0.9865976178146039	-1.6266418946375985	1.695190735579495e-05
ENSG00000213741	RPS29	3.724183006535948	1.7523787345588042	1.8859239919538653e-05	1.0982496116002072	-1.7523787345588042	1.8859239919538653e-05
ENSG00000265681	RPL17	3.0104575163398697	1.6336068848790528	2.2275495267161e-05	0.9642672190574832	-1.6336068848790528	2.2275495267161e-05
ENSG00000174444	RPL4	1.2352941176470589	1.3853791305372394	2.7410953518630363e-05	0.47096841015018126	-1.3853791305372394	2.7410953518630363e-05
ENSG00000110700	RPS13	2.928104575163399	1.6150878085481066	2.820636689794807e-05	0.9500569653029519	-1.6150878085481066	2.820636689794807e-05
ENSG00000108298	RPL19	3.696732026143791	1.6047120112510058	2.820636689794807e-05	1.2078715691351631	-1.6047120112510058	2.820636689794807e-05
ENSG00000198755	RPL10A	2.1869281045751636	1.6302011769714377	3.263423230347224e-05	0.7023925427239772	-1.6302011769714377	3.263423230347224e-05
ENSG00000174748	RPL15	3.248366013071896	1.3617114596333404	3.280706326379657e-05	1.256592439150699	-1.3617114596333404	3.280706326379657e-05
ENSG00000138326	RPS24	4.209150326797386	1.7184037415684792	3.525924894918948e-05	1.2708026929052305	-1.7184037415684792	3.525924894918948e-05
ENSG00000254772	EEF1G	1.4000000000000001	1.7354020171367561	4.241582898062294e-05	0.41818746763335063	-1.7354020171367561	4.241582898062294e-05
ENSG00000089009	RPL6	2.8640522875816994	1.6049741414167498	4.5660470129344376e-05	0.9358467115484206	-1.6049741414167498	4.5660470129344376e-05
ENSG00000170889	RPS9	2.324183006535948	1.5677412352177744	4.867303255772196e-05	0.7795339202485759	-1.5677412352177744	4.867303255772196e-05
ENSG00000177600	RPLP2	2.443137254901961	1.70855537155574	5.0308359755943656e-05	0.7429932677369239	-1.70855537155574	5.0308359755943656e-05
ENSG00000241343	RPL36A	1.647058823529412	1.4379466468262807	5.267724193351164e-05	0.6049508026929052	-1.4379466468262807	5.267724193351164e-05
ENSG00000134419	RPS15A	3.129411764705883	1.4940547804497042	5.2717938134001266e-05	1.1043397203521492	-1.4940547804497042	5.2717938134001266e-05
ENSG00000145741	BTF3	1.0705882352941176	1.5448995962198158	5.99248367128559e-05	0.36540652511651994	-1.5448995962198158	5.99248367128559e-05
ENSG00000196531	NACA	2.0222222222222226	1.4019294486136489	7.756282698338057e-05	0.7612635939927499	-1.4019294486136489	7.756282698338057e-05
ENSG00000147403	RPL10	5.984313725490196	1.4207383758774568	0.00012131592907602056	2.2208596582081825	-1.4207383758774568	0.00012131592907602056
ENSG00000149806	FAU	1.7111111111111112	1.3200865044369592	0.0001297791905985398	0.682092180217504	-1.3200865044369592	0.0001297791905985398
ENSG00000198242	RPL23A	2.0496732026143794	1.5164520065209202	0.00018375111265692693	0.712542723977214	-1.5164520065209202	0.00018375111265692693
ENSG00000162244	RPL29	2.4065359477124186	1.4350070837990352	0.00018572616941721338	0.8850958052822372	-1.4350070837990352	0.00018572616941721338
ENSG00000197728	RPS26	1.6562091503267975	1.8497181117246888	0.00019926974144857798	0.45675815639564993	-1.8497181117246888	0.00019926974144857798
ENSG00000166441	RPL27A	1.884967320261438	1.4805499600935808	0.00028488381563710277	0.6719419989642672	-1.4805499600935808	0.00028488381563710277
ENSG00000177954	RPS27	4.026143790849673	1.4017728467094637	0.0003936921863163804	1.5144070429829104	-1.4017728467094637	0.0003936921863163804
ENSG00000117450	PRDX1	1.7843137254901962	2.510025737361487	0.0004011559581833693	0.31059554634904196	-2.510025737361487	0.0004011559581833693
ENSG00000196262	PPIA	1.0705882352941176	1.2438455833827164	0.0005642902629793977	0.45066804764370794	-1.2438455833827164	0.0005642902629793977
ENSG00000198918	RPL39	3.047058823529412	1.426865653691725	0.00072725671897696	1.1266701191092698	-1.426865653691725	0.00072725671897696
ENSG00000233927	RPS28	3.2849673202614382	1.4131641981088978	0.0008847620941294255	1.2261418953909893	-1.4131641981088978	0.0008847620941294255
ENSG00000111640	GAPDH	2.4797385620915033	1.0572724607207529	0.001207013804801793	1.1855411703780425	-1.0572724607207529	0.001207013804801793
ENSG00000198840	MT-ND3	5.654901960784314	1.1083453890742048	0.0014455667034963921	2.6065665458311758	-1.1083453890742048	0.0014455667034963921
ENSG00000221983	UBA52	1.2261437908496733	1.2502333442198452	0.0015622124728267679	0.5135991714137753	-1.2502333442198452	0.0015622124728267679
ENSG00000142541	RPL13A	2.342483660130719	1.2850839337732172	0.0021135789271839157	0.9561470740548939	-1.2850839337732172	0.0021135789271839157
ENSG00000142534	RPS11	1.8941176470588237	1.200764054310285	0.003185336509530548	0.8201346452615226	-1.200764054310285	0.003185336509530548
ENSG00000133112	TPT1	4.684967320261438	1.0304911293273082	0.004349501913935048	2.279730709476955	-1.0304911293273082	0.004349501913935048
ENSG00000189403	HMGB1	1.738562091503268	0.5083100812657435	0.3050138344572004	1.2180217503883999	-0.5083100812657435	0.3050138344571657
ENSG00000198727	MT-CYB	4.602614379084968	0.39370803343896266	0.47445335251935056	3.4835422061108234	-0.39370803343896266	0.47445335251935056
ENSG00000198886	MT-ND4	5.801307189542484	0.3034165198078629	0.6362131250163117	4.673143448990161	-0.3034165198078629	0.6362131250163106
ENSG00000198804	MT-CO1	7.741176470588236	0.2594194412451887	0.7185538686769404	6.4270947695494565	-0.2594194412451887	0.7185538686769404
ENSG00000187514	PTMA	3.5686274509803924	0.19286866374874467	0.8567010286059711	3.1059554634904196	-0.19286866374874467	0.8567010286059711
ENSG00000198938	MT-CO3	6.862745098039216	0.13875965724867223	0.9918724915653393	6.1956706369756605	-0.13875965724867223	0.9918724915653393
ENSG00000198712	MT-CO2	7.366013071895425	0.1106741951341772	1	6.7803210771620925	-0.1106741951341772	1
ENSG00000198899	MT-ATP6	9.150326797385622	0.1230026142522398	1	8.349539098912482	-0.1230026142522398	1
