# Supplementary material for: Characterization of EpCAM-Positive and EpCAM-Negative Tumor Cells in Early-Stage Breast Cancer
Source: Int J Mol Sci. 2024 Oct 16;25(20):11109. doi: 10.3390/ijms252011109 (PMC11508537; doi:10.3390/ijms252011109)
Supplement: Supplementary file 1 [file ijms-25-11109-s001.zip › Supplementary Table S2.xlsx]

## Sheet: Epcam- vs Epcam+
Gene Set Name	Description	# Genes in Overlap (k)	p-value	FDRq-value ?
HALLMARK_EPITHELIAL_MESENCHYMAL_TRANSINSITION	Genes defining epithelial-mesenchymal transition, as in wound healing, fibrosis and metastasis.	30	2.8 e-36	5.19 e-33
GOMF_SIGNALING_RECEPTOR_BINDING	Binding to one or more specific sites on a receptor molecule, a macromolecule that undergoes combination with a hormone, neurotransmitter, drug or intracellular messenger to initiate a change in cell function. [GOC:bf, GOC:ceb, ISBN:0198506732]	35	3.96 e-15	3.66 e-12
GOBP_CELL_MOTILITY	Any process involved in the controlled self-propelled movement of a cell that results in translocation of the cell from one place to another. [GOC:dgh, GOC:dph, GOC:isa_complete, GOC:mlg]	39	1.34 e-15	3.16 e-12
HALLMARK_ESTROGEN_RESPONSE_EARLY	Genes defining early response to estrogen.	15	4.58 e-14	2.12 e-11
HALLMARK_ESTROGEN_RESPONSE_LATE	Genes defining late response to estrogen.	14	8.45 e-13	2.85 e-10
GOMF_COLLAGEN_BINDING	Binding to collagen, a group of fibrous proteins of very high tensile strength that form the main component of connective tissue in animals. Collagen is highly enriched in glycine (some regions are 33% glycine) and proline, occurring predominantly as 3-hydroxyproline (about 20%). [GOC:ai, ISBN:0198506732]	10	9.26 e-13	2.85 e-10

## Sheet: Epcam+ vs Epcam-
Gene Set Name	Description	# Genes in Overlap (k)	p-value	FDRq-value
HALLMARK_MYC_TARGETS_V1	A subgroup of genes regulated by MYC - version 1 (v1).	23	3.05 e-25	3.06 e-22
GOMF_CELL_ADHESION_MOLECULE_BINDING	Binding to a cell adhesion molecule. [GOC:ai]	32	3.31 e-25	3.06 e-22
GOMF_CADHERIN_BINDING	Binding to cadherin, a type I membrane protein involved in cell adhesion. [GOC:bf]	22	7.58 e-19	4.67 e-16
GOMF_PROTEIN_CONTAINING_COMPLEX_BINDINDING	Binding to a macromolecular complex. [GOC:jl]	39	5.29 e-16	2.44 e-13
GOMF_STRUCTURAL_CONSTITUENT_OF_CHROMATMATIN	The action of a molecule that contributes to the structural integrity of chromatin. [GOC:ai]	12	4 e-14	1.48 e-11
GOMF_PROTEIN_FOLDING_CHAPERONE	Binding to a protein or a protein-containing complex to assist the protein folding process. [GOC:mtg_cambridge_2009]	9	2.65 e-11	8.16 e-9

## Sheet: Epcam Low vs Epcam-
Gene Set Name	Description	# Genes in Overlap (k)	p-value	FDRq-value
HALLMARK_EPITHELIAL_MESENCHYMAL_TRANSINSITION	Genes defining epithelial-mesenchymal transition, as in wound healing, fibrosis and metastasis.	40	1.15 e-53	2.13 e-50
GOMF_EXTRACELLULAR_MATRIX_STRUCTURAL_CL_CONSTITUENT	The action of a molecule that contributes to the structural integrity of the extracellular matrix. [GOC:mah]	27	1.01 e-33	9.32 e-31
HALLMARK_ESTROGEN_RESPONSE_EARLY	Genes defining early response to estrogen.	28	5.07 e-33	3.13 e-30
HALLMARK_ESTROGEN_RESPONSE_LATE	Genes defining late response to estrogen.	25	2.74 e-28	1.27 e-25
GOMF_EXTRACELLULAR_MATRIX_STRUCTURAL_CL_CONSTITUENT_CONFERRING_TENSILE_STRENGTH	A constituent of the extracellular matrix that enables the matrix to resist longitudinal stress. [GOC:mah, ISBN:0815316194]	13	2.24 e-20	8.27 e-18
GOMF_SIGNALING_RECEPTOR_BINDING	Binding to one or more specific sites on a receptor molecule, a macromolecule that undergoes combination with a hormone, neurotransmitter, drug or intracellular messenger to initiate a change in cell function. [GOC:bf, GOC:ceb, ISBN:0198506732]	39	2.23 e-18	6.87 e-16
